# Supplementary material for: Dianthiamides A–E, Proline-Containing Orbitides from Dianthus chinensis
Source: Molecules. 2021 Nov 30;26(23):7275. doi: 10.3390/molecules26237275 (PMC8659278; doi:10.3390/molecules26237275)
Supplement: Supplementary file 1 [file molecules-26-07275-s001.zip]

Archive with 1 entries (1 files):
- molecules-1469025-supplementary.pdf
